# Supplementary material for: Strain Analysis from Transverse CMR Cine Imaging in Congenital Heart Disease: Feasibility, Reproducibility, and Comparison to Global Longitudinal Strain
Source: Healthcare (Basel). 2026 Feb 6;14(3):411. doi: 10.3390/healthcare14030411 (PMC12897395; doi:10.3390/healthcare14030411)
Supplement: Supplementary file 1 [file healthcare-14-00411-s001.zip]

Archive with 1 entries (1 files):
- healthcare-4079084-supplementary.pdf
